# Supplementary material for: Maternal Synbiotic Supplementation with B. breve M-16V and scGOS/lcFOS Shape Offspring Immune Development and Gut Microbiota at the End of Suckling
Source: Nutrients. 2024 Jun 15;16(12):1890. doi: 10.3390/nu16121890 (PMC11206815; doi:10.3390/nu16121890)
Supplement: Supplementary file 1 [file nutrients-16-01890-s001.zip]

Archive with 1 entries (1 files):
- nutrients-3006893-supplementary.pdf
